# Supplementary material for: Long term improvement in quality of life in Parkinson’s disease after deep brain stimulation of the subthalamic nucleus: an observational cohort
Source: Clin Park Relat Disord. 2026 Jul 7;15:100481. doi: 10.1016/j.prdoa.2026.100481 (PMC13377427; doi:10.1016/j.prdoa.2026.100481)
Supplement: Supplementary Table S1 — Medication class usage. [file mmc2.xlsx]

## Sheet: Sheet1
Year	0 (baseline)	1-5	6-10	11-15	16-20	21-25
Count	387	348	220	84	30	7
Carbidopa/Levodopa	0.9599	0.9208	0.9204	0.9195	0.9355	1
Dopamine Agonists	0.6266	0.2723	0.177	0.2069	0.2581	0.1429
Anticholinergics	0.0451	0.0223	0.0088	0.0115	0	0
MAO-B Inhibitors	0.2431	0.0347	0.0354	0.0345	0	0
COMT Inhibitors	0.3383	0.0619	0.0487	0.069	0.0968	0.2857
Amantadine	0.4185	0.3094	0.3186	0.2874	0.2581	0.1429
Istradefylline	0.005	0.0025	0	0	0	0
Antipsychotics	0.0451	0.0965	0.1327	0.2069	0.2258	0.2857
Acetylcholinesterase Inhibitors	0.0326	0.1733	0.292	0.3333	0.3871	0.4286
Memantine	0.0075	0.0396	0.0664	0.1034	0.0645	0
Antidepressant	0.3684	0.5173	0.5487	0.5172	0.4194	0.5714
